# Supplementary material for: ForageGrassBase: molecular resource for the forage grass meadow fescue (Festuca pratensis Huds.)
Source: Database (Oxford). 2020 Jun 15;2020:baaa046. doi: 10.1093/database/baaa046 (PMC7294657; doi:10.1093/database/baaa046)
Supplement: suppl_data_baaa046 [file suppl_data_baaa046.zip]

Archive with 3 entries (3 files):
- Format_BLAST_Alignment_Results.py
- Format_BLAST_Output.py
- Make_GFF3.py
